# Supplementary material for: Ginseng Saponin Enriched in Rh1 and Rg2 Ameliorates Nonalcoholic Fatty Liver Disease by Inhibiting Inflammasome Activation
Source: Nutrients. 2021 Mar 5;13(3):856. doi: 10.3390/nu13030856 (PMC7999915; doi:10.3390/nu13030856)
Supplement: Supplementary file 1 [file nutrients-13-00856-s001.zip]

Archive with 1 entries (1 files):
- nutrients-1110074-Supplement Figure 1.tif
